# Supplementary material for: Clostridioides difficile Infection Treatment and Outcome Disparities in a National Sample of United States Hospitals
Source: Antibiotics (Basel). 2022 Sep 6;11(9):1203. doi: 10.3390/antibiotics11091203 (PMC9495221; doi:10.3390/antibiotics11091203)
Supplement: Supplementary file 1 [file antibiotics-11-01203-s001.zip]

Archive with 1 entries (1 files):
- antibiotics-1866601-supplementary.pdf
